# Supplementary material for: Unprecedented variation pattern of plastid genomes and the potential role in adaptive evolution in Poales
Source: BMC Biol. 2024 Apr 29;22:97. doi: 10.1186/s12915-024-01890-5 (PMC11057118; doi:10.1186/s12915-024-01890-5)
Supplement: Supplementary file 1 — Additional file 1: Tables S1–S8. Table S1: Collection, assembly, and accession numbers information of 93 Poales species. Table S2: Features of 93 Poales species plastomes. Table S3: Primes used for validation of four plastomes (Anarthria humilis, Isolepis setacea, Xyris capensis and X. capensis var. schoenoides) and sequence identity information of Sanger sequencing. Table S4: The permutation of number coded LCBs, the inversion numbers and inversion regions for each plastome. Table S5: Corresponding nucleotide models using the baseml of PAML for the 80PG-half matrix. Table S6: The positive selection test based on branch-site model. Table S7: Selective pressure analysis based on the free ratio model on the genes lost in certain lineages. Table S8: Collection information, sequencing information of plastid data for all taxa sampled used in phylogenetic tree. [file 12915_2024_1890_MOESM1_ESM.xlsx]

## Sheet: Table S1
Table S1. Collection information, sequencing information of plastid data for all taxa sampled in this study.
Family	Genus	Species	Material source	Material Type	Voucher	GenBank number	Conformation	Scaffolds
Anarthriaceae	Anarthria	Anarthria humilis Nees	Royal Botanic Gardens, Kew	specimen	WHKG005	OK539701	1000	-
Bromeliaceae	Ananas	Ananas comosus (L.) Merr.	GenBank	-	-	NC_02622	-	-
	Cryptanthus	Cryptanthus acaulis (Lindl.) Beer	The Germplasm Bank of Wild Species	Silica-gel dried	WH1914	OK539706	2	-
	Guzmania	Guzmania conifera (André) André ex Mez	The Germplasm Bank of Wild Species	Silica-gel dried	WH1913	OK539726	2	-
	Neoregelia	Neoregelia sp.	The Germplasm Bank of Wild Species	Silica-gel dried	WH1915	OK539737	2	-
	Ochagavia	Ochagavia carnea (Beer) L.B.Sm. & Looser	GenBank	-	-	NC_045386	-	-
	Ochagavia	Ochagavia elegans Phil.	GenBank	-	-	NC_045385	-	-
	Tillandsia	Tillandsia usneoides (L.) L.	GenBank	-	-	KY293680	-	-
	Vriesea	Vriesea x poelmanii	The Germplasm Bank of Wild Species	Silica-gel dried	WH1912	OK539749	2	-
	Puya	Puya mirabilis (Mez) L.B.Sm.	GenBank	-	-	NC_045380	-	-
Cyperaceae	Bolboschoenus	Bolboschoenus planiculmis (F.Schmidt) T.V.Egorova	The Germplasm Bank of Wild Species	Silica-gel dried	14CS9287	OK539702	3360	-
	Carex	Carex siderostica Hance	GenBank	-	-	NC_027250	-	-
	Carex	Carex neurocarpa Maxim.	GenBank	-	-	KU238086	-	-
	Carex	Carex sp.	The Germplasm Bank of Wild Species	Silica-gel dried	SCSB-B-000526	OK539704	62424	-
	Carex	Carex gibba Wahlenb.	The Germplasm Bank of Wild Species	Silica-gel dried	SCU-08150	OK539703	3606	-
	Cyperus	Cyperus simaoensis Y.Y.Qian	The Germplasm Bank of Wild Species	Silica-gel dried	WSLJS872	OK539710	648	-
	Cyperus	Cyperus difformis L.	The Germplasm Bank of Wild Species	Silica-gel dried	YNS0782	OK539707	20	-
	Cyperus	Cyperus glomeratus L.	The Germplasm Bank of Wild Species	Silica-gel dried	TianXH504	OK539708	552	-
	Cyperus	Cyperus michelianus (L.) Delile	The Germplasm Bank of Wild Species	Silica-gel dried	TianXH574	OK539709	552	-
	Cyperus	Cyperus rotundus L.	GenBank	-	-	NC_050170	-	-
	Cyperus	Cyperus sp.	The Germplasm Bank of Wild Species	Silica-gel dried	YangQE3368	OK539711	552	-
	Cyperus	Cyperus aromaticus (Ridl.) Mattf. & Kük.	GenBank	-	-	NC_051510	-	-
	Eleocharis	Eleocharis dulcis (Burm.f.) Trin. ex Hensch.	GenBank	-	-	NC_047447	-	-
	Eleocharis	Eleocharis cellulosa Torr.	GenBank	-	-	NC_047448	-	-
	Gahnia	Gahnia tristis Nees	The Germplasm Bank of Wild Species	Silica-gel dried	TanCM1845	OK539723	320	-
	Hypolytrum	Hypolytrum nemorum (Vahl) Spreng.	GenBank	-	-	NC_036036	-	-
	Isolepis	Isolepis setacea (L.) R.Br.	The Germplasm Bank of Wild Species	Silica-gel dried	11CS3345	OK539727	500	-
	Pycreus	Pycreus flavidus (Retz.) T.Koyama	The Germplasm Bank of Wild Species	Silica-gel dried	MJ-791	OK539740	552	-
	Scleria	Scleria parvula Steud.	The Germplasm Bank of Wild Species	Silica-gel dried	Lilan879	OK539742	36	-
Centrolepidaceae	Centrolepis	Centrolepis aristata (R.Br.) Roem. & Schult.	Royal Botanic Gardens, Kew	specimen	WHKG008	OK539705	4	-
Ecdeiocoleaceae	Ecdeiocolea	Ecdeiocolea monostachya F.Muell.	Royal Botanic Gardens, Kew	specimen	WHKG003	OL689163	-	10 scaffolds
	Georgeantha	Georgeantha hexandra B.G.Briggs & L.A.S.Johnson	Royal Botanic Gardens, Kew	specimen	WHKG004	OL689162	-	24 scaffolds
Eriocaulaceae	Paepalanthus	Paepalanthus alpinus Körn.	The Germplasm Bank of Wild Species	Silica-gel dried	19CS18767	OK539738	2	-
	Eriocaulon	Eriocaulon alpestre Hook.f. & Thomson ex Körn.	The Germplasm Bank of Wild Species	Silica-gel dried	08CS340	OK539714	2	-
	Eriocaulon	Eriocaulon australe R.Br.	The Germplasm Bank of Wild Species	Silica-gel dried	SC0114	OK539715	2	-
	Eriocaulon	Eriocaulon brownianum Mart.	The Germplasm Bank of Wild Species	Silica-gel dried	YNS0439	OK539716	2	-
	Eriocaulon	Eriocaulon sp.	The Germplasm Bank of Wild Species	Silica-gel dried	TanCM1256	OK539720	2	-
	Eriocaulon	Eriocaulon buergerianum Körn.	GenBank	-	-	NC_042211	-	-
	Eriocaulon	Eriocaulon cinereum R.Br.	The Germplasm Bank of Wild Species	Silica-gel dried	08CS973	OK539717	2	-
	Eriocaulon	Eriocaulon decemflorum Maxim.	GenBank	-	-	NC_044895	-	-
	Eriocaulon	Eriocaulon henryanum Ruhland	The Germplasm Bank of Wild Species	Silica-gel dried	15PX110	OK539718	2	-
	Eriocaulon	Eriocaulon schochianum Hand.-Mazz.	The Germplasm Bank of Wild Species	Silica-gel dried	12CS4676	OK539719	6	-
Flagellariaceae	Flagellaria	Flagellaria indica L. 1	The Germplasm Bank of Wild Species	Silica-gel dried	Y2590	OK539721	2	-
	Flagellaria	Flagellaria indica L. 2	The Germplasm Bank of Wild Species	Silica-gel dried	WHHSD001	OK539722	2	-
Joinvilleaceae	Joinvillea	Joinvillea ascendens Gaudich. ex Brongn. & Gris	GenBank	-	-	NC_031427	-	-
	Joinvillea	Joinvillea sp.	The Germplasm Bank of Wild Species	Silica-gel dried	Yi14364	OK539728	2	-
Juncaceae	Juncus	Juncus alatus Franch. & Sav.	The Germplasm Bank of Wild Species	Silica-gel dried	LuoY260	OK539729	48	-
	Juncus	Juncus bufonius L.	The Germplasm Bank of Wild Species	Silica-gel dried	WH1904	OK539730	22464	-
	Juncus	Juncus compressus Jacq.	The Germplasm Bank of Wild Species	Silica-gel dried	WH1902	OK539731	576	-
	Juncus	Juncus gracilicaulis A.Camus	The Germplasm Bank of Wild Species	Silica-gel dried	WH-2012-0584	OK539732	936	-
	Juncus	Juncus grisebachii Buchenau	The Germplasm Bank of Wild Species	Silica-gel dried	SunH-07ZX-3139	OK539733	2304	-
	Juncus	Juncus himalensis Klotzsch	The Germplasm Bank of Wild Species	Silica-gel dried	LiJ720	OK539734	768	-
	Juncus	Juncus tenuis Willd.	The Germplasm Bank of Wild Species	Silica-gel dried	LuoY094	OK539735	288	-
Mayacaceae	Mayaca	Mayaca fluviatilis Aubl.	The Germplasm Bank of Wild Species	Silica-gel dried	F553	OL689157	-	6 scaffolds
Poaceae	Aeluropus	Aeluropus lagopoides (L.) Thwaites	GenBank	-	-	MK622397	-	-
	Anomochloa	Anomochloa marantoidea Brongn.	GenBank	-	-	NC_014062	-	-
	Echinochloa	Echinochloa colona (L.) Link	GenBank	-	-	NC_032383	-	-
	Guaduella	Guaduella oblonga Hutch. ex Clayton	Royal Botanic Gardens, Kew	specimen	WHKG016	OK539725	4	-
	Guaduella	Guaduella macrostachys (K.Schum.) Pilg.	Royal Botanic Gardens, Kew	specimen	WHKG015	OK539724	4	-
	Leptaspis	Leptaspis banksii R.Br.	GenBank	-	-	NC_033863	-	-
	Leptaspis	Leptaspis zeylanica Nees ex Steud.	GenBank	-	-	NC_033864	-	-
	Leptaspis	Leptaspis urceolata (Roxb.) R.Br.	The Germplasm Bank of Wild Species	Silica-gel dried		OK539736	4	-
	Oryza	Oryza sativa L.	GenBank	-	-	NC_031333	-	-
	Pharus	Pharus lappulaceus Aubl.	GenBank	-	-	NC_023245	-	-
	Pharus	Pharus latifolius L.	GenBank	-	-	NC_021372	-	-
	Puelia	Puelia olyriformis (Franch.) Clayton 1	GenBank	-	-	NC_023449	-	-
	Puelia	Puelia olyriformis (Franch.) Clayton 2	Royal Botanic Gardens, Kew	specimen	WHKG017	OK539739	4	-
	Raddia	Raddia brasiliensis Bertol.	GenBank	-	-	KJ870998	-	-
	Saccharum	Saccharum officinarum L.	GenBank	-		NC_035224	-	-
	Setaria	Setaria viridis (L.) P.Beauv.	GenBank	-	-	NC_028075	-	-
	Sorghum	Sorghum bicolor (L.) Moench	GenBank	-	-	NC_008602	-	-
	Streptochaeta	Streptochaeta spicata Schrad. ex Nees	GenBank	-	-	NC_033862	-	-
	Zea	Zea mays L.	GenBank	-	-	NC_001666	-	-
Restionaceae	Dapsilanthus	Dapsilanthus disjunctus (Mast.) B.G.Briggs & L.A.S.Johnson 1	The Germplasm Bank of Wild Species	Silica-gel dried	14CS8760	OK539712	496	-
	Dapsilanthus	Dapsilanthus disjunctus (Mast.) B.G.Briggs & L.A.S.Johnson 2	The Germplasm Bank of Wild Species	Silica-gel dried	WHCY002-1	OK539713	496	-
Rapateaceae	Rapatea	Rapatea paludosa Aubl.	The Germplasm Bank of Wild Species	Silica-gel dried	14CS8822	OK539741	2	-
Typhaceae	Sparganium	Sparganium confertum Y.D.Chen	The Germplasm Bank of Wild Species	Silica-gel dried	WH-2013-079	OK539743	2	-
	Sparganium	Sparganium stoloniferum (Buch.-Ham. ex Graebn.) Buch.-Ham. ex Juz.	GenBank	-	-	NC_044634	-	-
	Sparganium	Sparganium subglobosum Morong	The Germplasm Bank of Wild Species	Silica-gel dried	Liuetal568	OK539744	2	-
	Typha	Typha angustifolia L.	GenBank	-	-	NC_050678	-	-
	Typha	Typha sp.	The Germplasm Bank of Wild Species	Silica-gel dried	11CS3675	OK539748	2	-
	Typha	Typha latifolia L.	GenBank	-	-	NC_013823	-	-
	Typha	Typha lugdunensis P.Chabert	The Germplasm Bank of Wild Species	Silica-gel dried	ZhangDY408	OK539745	2	-
	Typha	Typha minima Funck	The Germplasm Bank of Wild Species	Silica-gel dried	08CS408	OK539746	2	-
	Typha	Typha przewalskii Skvortsov	The Germplasm Bank of Wild Species	Silica-gel dried	Liuetal571	OK539747	2	-
Thurniaceae	Prionium	Prionium serratum (L.f.) Drège	Royal Botanic Gardens, Kew	specimen	WHKG011	OL689155	-	16 scaffolds
	Thurnia	Thurnia sphaerocephala (Rudge) Hook.f.	Royal Botanic Gardens, Kew	specimen	WHKG012	OL689154	-	3 scaffolds
Xyridaceae	Xyris	Xyris indica L. 1	The Germplasm Bank of Wild Species	Silica-gel dried	14CS8759	OK539754	2	-
	Xyris	Xyris indica L. 2	The Germplasm Bank of Wild Species	Silica-gel dried	WHAM001	OK539750	2	-
	Xyris	Xyris indica L. 3	The Germplasm Bank of Wild Species	Silica-gel dried	WHCY001-2	OK539751	2	-
	Xyris	Xyris capensis Thunb.	Royal Botanic Gardens, Kew	specimen	WHKG013	OK539752	36	-
	Xyris	Xyris capensis var. schoenoides	The Germplasm Bank of Wild Species	Silica-gel dried	GLGS30927	OK539753	96	-
	Xyris	Xyris pauciflora Willd.	The Germplasm Bank of Wild Species	Silica-gel dried	14CS8914	OK539755	2	-
Note：this table was modified from the Supplementary Table 1 of our previous study (Wu et al., 2022) .
Reference：
Wu H, Yang JB, Liu JX, Li DZ,Ma PF. Organelle Phylogenomics and Extensive Conflicting Phylogenetic Signals in the Monocot Order Poales. Front Plant Sci. 2022; 12:824672.

## Sheet: Table S2
Table S2. Features of 93 Poales species plastomes.
Family	Genus	Species	Average sequencing coverage of assembled genomes	Number of genes	Number of protein-coding genes	Number of tRNA	Number of rRNA	Size (bp)	GC (%)	Size of LSC (bp)	Size of SSC (bp)	Size of IR (bp)	Number of unique genes	Number of unique protein-coding genes	Number of unique tRNA	Number of unique rRNA	Complete
Anarthriaceae	Anarthria	Anarthria humilis	165.77	172	107	53	12	225293	38.5	111356	19882	33752/33752/26551	112	78	30	4	Yes
Bromeliaceae	Ananas	Ananas comosus	-	132	86	38	8	159636	37.4	87466	18622	26774	113	79	30	4	Yes
	Cryptanthus	Cryptanthus acaulis	3716.52	130	84	38	8	158574	37.5	87144	18612	26409	112	78	30	4	Yes
	Guzmania	Guzmania conifera	2086.87	132	86	38	8	157777	37.3	85840	18541	26698	113	79	30	4	Yes
	Neoregelia	Neoregelia sp.	2247.32	132	86	38	8	158259	37.4	86700	18243	26658	113	79	30	4	Yes
	Ochagavia	Ochagavia carnea	-	135	90	37	8	162835	37.4	83886	18457	30246	113	79	30	4	Yes
	Ochagavia	Ochagavia elegans	-	131	86	37	8	158163	37.5	86453	18202	26754	113	79	30	4	Yes
	Tillandsia	Tillandsia usneoides	-	132	86	38	8	159657	37.2	87439	18612	26803	113	79	30	4	Yes
	Vriesea	Vriesea x poelmanii	3827.26	132	86	38	8	157854	37.4	85946	18422	26743	113	79	30	4	Yes
	Puya	Puya mirabilis	-	128	86	34	8	159829	37.3	87800	18529	26750	113	79	30	4	Yes
Cyperaceae	Bolboschoenus	Bolboschoenus planiculmis	684	135	87	40	8	184209	33.6	104114	9659	35218	110	76	30	4	Yes
	Carex	Carex siderostica	-	125	80	37	8	195251	34.1	102460	8981	41905	103	70	29	4	Yes
	Carex	Carex neurocarpa	-	127	81	38	8	181397	33.9	103711	8476	34605	105	72	29	4	Yes
	Carex	Carex sp.	275.76	139	92	39	8	187489	33.8	96568	9021	40950	111	77	30	4	Yes
	Carex	Carex gibba	937.34	135	91	36	8	181322	34	101510	8476	35668	111	78	29	4	Yes
	Cyperus	Cyperus simaoensis	1220.25	137	89	40	8	184840	33.2	101540	11738	35781	108	75	29	4	Yes
	Cyperus	Cyperus difformis	1371.23	135	87	40	8	187808	33.2	102206	11274	37164	108	75	29	4	Yes
	Cyperus	Cyperus glomeratus	466.97	137	89	40	8	186261	33.2	104041	10318	35951	108	75	29	4	Yes
	Cyperus	Cyperus michelianus	612.57	140	92	40	8	186261	33.2	101087	10318	37428	108	75	29	4	Yes
	Cyperus	Cyperus rotundus	-	130	82	40	8	186119	33.2	100961	10418	37370	104	71	29	4	Yes
	Cyperus	Cyperus sp.	328.93	137	89	40	8	186157	33.1	101051	10336	37385	108	75	29	4	Yes
	Cyperus	Cyperus aromaticus	-	134	85	41	8	187401	33.1	101085	10496	37910	104	71	29	4	Yes
	Eleocharis	Eleocharis dulcis	-	143	88	47	8	199561	32.6	117896	9601	36032	106	72	30	4	Yes
	Eleocharis	Eleocharis cellulosa	-	133	84	41	8	193234	32.8	112881	10311	35021	106	72	30	4	Yes
	Gahnia	Gahnia tristis Nees	2023.22	141	94	39	8	176422	35	93621	7813	37494	113	79	30	4	Yes
	Hypolytrum	Hypolytrum nemorum	-	136	89	39	8	180648	34.9	95644	8150	38427	110	76	30	4	Yes
	Isolepis	Isolepis setacea	2081.37	142	88	42	12	199092	33.6	104064	9453	37112/37112/11339	111	77	30	4	Yes
	Pycreus	Pycreus flavidus	783.16	140	92	40	8	186158	33.1	103128	10356	36337	112	78	30	4	Yes
	Scleria	Scleria parvula	909.29	136	91	37	8	167316	34.8	85126	7638	37276	111	78	29	4	Yes
Centrolepidaceae	Centrolepis	Centrolepis aristata	2213.92	133	87	38	8	136765	35.7	82991	9496	22139	111	77	30	4	Yes
Ecdeiocoleaceae	Ecdeiocolea	Ecdeiocolea monostachya	644.32	107	79	28	4	120181	36.9	-	-	-	110	78	28	4	No
	Georgeantha	Georgeantha hexandra	520.66	112	76	32	4	135595	37.5	-	-	-	109	76	29	4	No
Eriocaulaceae	Paepalanthus	Paepalanthus alpinus	2132.03	132	86	38	8	149228	36.5	80605	16707	25958	113	79	30	4	Yes
	Eriocaulon	Eriocaulon alpestre	487.32	132	86	38	8	151372	35.8	81354	16992	26513	113	79	30	4	Yes
	Eriocaulon	Eriocaulon australe	1806.42	130	85	37	8	151584	35.7	81722	17076	26393	112	79	29	4	Yes
	Eriocaulon	Eriocaulon brownianum	940.22	130	85	37	8	151432	35.8	81533	16985	26457	112	79	29	4	Yes
	Eriocaulon	Eriocaulon sp.	656.63	129	84	37	8	151383	35.8	81331	17038	26507	112	79	29	4	Yes
	Eriocaulon	Eriocaulon buergerianum	-	131	86	37	8	151434	35.7	81533	17113	26394	113	79	30	4	Yes
	Eriocaulon	Eriocaulon cinereum	801.98	130	85	37	8	150830	35.8	80843	16931	26528	112	79	29	4	Yes
	Eriocaulon	Eriocaulon decemflorum	-	134	89	37	8	151671	35.8	81477	17180	26507	113	79	30	4	Yes
	Eriocaulon	Eriocaulon henryanum	1104.29	130	85	37	8	151010	35.8	81119	16979	26456	112	79	29	4	Yes
	Eriocaulon	Eriocaulon schochianum	661.59	130	85	37	8	150450	35.8	81570	16980	25950	112	79	29	4	Yes
Flagellariaceae	Flagellaria	Flagellaria indica L. 1	753.26	132	86	38	8	161651	37.2	88722	19065	26932	113	79	30	4	Yes
	Flagellaria	Flagellaria indica L. 2	1642.79	132	86	38	8	161645	37.2	88769	19002	26937	113	79	30	4	Yes
Joinvilleaceae	Joinvillea	Joinvillea ascendens	-	121	78	35	8	149327	38.1	85526	12950	25447	110	76	30	4	Yes
	Joinvillea	Joinvillea sp.	253.6	132	86	38	8	149370	38.1	85569	12907	25447	112	78	30	4	Yes
Juncaceae	Juncus	Juncus alatus	671.31	123	79	36	8	150907	34.7	87534	2061	30656	99	66	29	4	Yes
	Juncus	Juncus bufonius	5684.97	138	92	38	8	165582	36.6	74401	7533	41824	109	75	30	4	Yes
	Juncus	Juncus compressus	2617.81	136	91	37	8	163998	36.2	81778	7726	37247	111	77	30	4	Yes
	Juncus	Juncus gracilicaulis	870.92	127	80	39	8	158314	34.9	81144	2776	37197	97	63	30	4	Yes
	Juncus	Juncus grisebachii	168.63	123	77	38	8	150841	34.7	88928	1961	29976	99	65	30	4	Yes
	Juncus	Juncus himalensis	499.21	119	72	39	8	147665	34.7	90860	2023	27391	99	65	30	4	Yes
	Juncus	Juncus tenuis	695.47	135	89	38	8	167503	36.2	83686	7495	38161	108	74	30	4	Yes
Mayacaceae	Mayaca	Mayaca fluviatilis	265.88	133	88	37	8	184608	31.2	-	-	-	112	79	29	4	No
Poaceae	Aeluropus	Aeluropus lagopoides	-	131	83	40	8	135518	38.2	80813	12685	21010	110	76	30	4	Yes
	Anomochloa	Anomochloa marantoidea	-	113	68	37	8	138412	38.7	82269	12157	21993	109	76	29	4	Yes
	Echinochloa	Echinochloa colona	-	127	84	35	8	139719	38.6	81964	12519	22618	108	75	29	4	Yes
	Guaduella	Guaduella oblonga	926.03	132	86	38	8	142078	39.1	83427	12769	22941	113	79	30	4	Yes
	Guaduella	Guaduella macrostachys	1018.19	132	86	38	8	142135	39.1	87632	12777	20863	114	80	30	4	Yes
	Leptaspis	Leptaspis banksii	-	114	74	32	8	141810	38.6	83188	34770	11926	110	76	30	4	Yes
	Leptaspis	Leptaspis zeylanica	-	114	74	32	8	141946	38.5	83598	12758	22795	110	76	30	4	Yes
	Leptaspis	Leptaspis urceolata	7645.98	132	86	38	8	142067	38.5	83686	12791	22795	112	78	30	4	Yes
	Oryza	Oryza sativa	-	132	84	40	8	134502	39	80547	12347	20804	111	77	30	4	Yes
	Pharus	Pharus lappulaceus	-	129	81	40	8	141928	38.4	83188	12536	23102	108	74	30	4	Yes
	Pharus	Pharus latifolius	-	115	74	33	8	142077	38.4	83340	12529	23104	107	74	29	4	Yes
	Puelia	Puelia olyriformis 1	-	131	83	40	8	140344	39	82018	12812	22757	110	76	30	4	Yes
	Puelia	Puelia olyriformis 2	923.14	132	86	38	8	142426	38.9	84099	12811	22758	112	78	30	4	Yes
	Raddia	Raddia brasiliensis	-	127	82	37	8	135739	38.8	80713	13000	21013	109	76	29	4	Yes
	Saccharum	Saccharum officinarum	-	126	79	39	8	141176	38.4	83046	12540	22795	110	76	30	4	Yes
	Setaria	Setaria viridis	-	131	83	40	8	138102	38.7	81024	12456	22311	110	76	30	4	Yes
	Sorghum	Sorghum bicolor	-	140	84	48	8	140754	38.5	83734	12502	22259	110	76	30	4	Yes
	Streptochaeta	Streptochaeta spicata	-	129	83	38	8	148617	38.2	85951	12602	25032	110	76	30	4	Yes
	Zea	Zea mays	-	128	82	38	8	140384	38.5	82354	12534	22748	110	76	30	4	Yes
Restionaceae	Dapsilanthus	Dapsilanthus disjunctus 1	1204.65	135	88	38	9	157895	38.2	94721	10330	26422	111	77	30	4	Yes
	Dapsilanthus	Dapsilanthus disjunctus 2	4010.37	135	88	38	9	157897	38.2	94721	10330	26423	111	77	30	4	Yes
Rapateaceae	Rapatea	Rapatea paludosa	907.43	132	86	38	8	159972	36.8	85698	18558	27858	113	79	30	4	Yes
Typhaceae	Sparganium	Sparganium confertum	761.97	132	86	38	8	161997	36.8	89183	18780	27017	113	79	30	4	Yes
	Sparganium	Sparganium stoloniferum	-	132	86	38	8	161759	36.9	88957	19030	26886	113	79	30	4	Yes
	Sparganium	Sparganium subglobosum	892.65	132	86	38	8	161593	36.9	88825	18772	26998	113	79	30	4	Yes
	Typha	Typha angustifolia	-	132	86	38	8	160969	36.3	89118	18469	26691	113	79	30	4	Yes
	Typha	Typha sp.	659.79	132	86	38	8	160101	36.8	87871	18380	26925	113	79	30	4	Yes
	Typha	Typha latifolia	-	132	86	38	8	161572	36.6	89141	18571	26930	113	79	30	4	Yes
	Typha	Typha lugdunensis	2004.01	132	86	38	8	161338	36.6	88897	18583	26929	113	79	30	4	Yes
	Typha	Typha minima	1619.51	132	86	38	8	161280	36.6	88848	18562	26935	113	79	30	4	Yes
	Typha	Typha przewalskii	1266.33	132	86	38	8	161614	36.6	89072	18694	26924	113	79	30	4	Yes
Thurniaceae	Prionium	Prionium serratum	2532.85	114	78	32	4	141408	34	-	-	-	112	78	30	4	No
	Thurnia	Thurnia sphaerocephala	38.03	97	68	25	4	133057	34.7	-	-	-	97	68	25	4	No
Xyridaceae	Xyris	Xyris indica 1	275.35	124	80	36	8	139873	33.8	89276	16615	16991	110	76	30	4	Yes
	Xyris	Xyris indica 2	1082.39	124	80	36	8	140302	33.9	89683	16637	16991	110	76	30	4	Yes
	Xyris	Xyris indica 3	627.44	124	80	36	8	139743	33.9	89128	16633	16991	110	76	30	4	Yes
	Xyris	Xyris capensis	3194.93	114	79	31	4	126519	32.5	-	-	DR:1650	110	76	30	4	Yes
	Xyris	Xyris capensis var. schoenoides	1371.41	113	78	31	4	127415	32.5	-	-	sIR: 3343	110	76	30	4	Yes
	Xyris	Xyris pauciflora	1872.96	125	81	36	8	141159	34.3	89132	17217	17405	110	76	30	4	Yes

## Sheet: Table S3
Table S3. Primes used for validation of four plastomes and sequence identity information of Sanger sequence.
Species	Sequence name	PCR product length（bp）	Primer	Sequence(5'to3')	Sequence identity (%)
Anarthria humilis	AR1	1064	AR1-F	CAGCAGTATTACACCATTGATCGC	100
			AR1-R	GTGGCTTGGATTTCCGACTG
Anarthria humilis	AR2	1032	AR2'-F1	CGTTGAGCTAAGACTTTGACTTCT	100
			AR2'-R1	TAGGCACGGCTATACATAACATAG
Anarthria humilis	AR3	1067	AR3-F1	CATCGGTACTGCTATGCTAAGG	100
			AR3-R1	TCTCGCACTATCAGTTGACAGG
Anarthria humilis	AR4	785	AR4-F1	CCTAAGCGAATTCAGAAGAGGTC	100
			AR4-R1	AACAGCACCTTAGGATGGCATAG
Anarthria humilis	AR5	1161	AR5-F	CCGTGAAAGTCAGAGTAGGC	99.99
			AR5-R	GCGTAACTGCTCAGGATATCATC
Xyris capensis	XY1	761	XY1-F	GTGCATCGTTCAAGACAAGACAAG	100
			XY1'-R	TGAATCAGTAACAAGACCCACATG
Xyris capensis	XY2	822	XY2-F	ATGCCAGTTAATCCGTAGACAC	100
			XY2-R	GATCAAGAATTCGCATTTTCGCC
Isolepis setacea	IS1	837	IS1-F1	CTGCTCTACTCCGCCACAT	100
			IS1-R1	TCCGTTCCTAGTATGAAATTCTGC
Isolepis setacea	IS2	906	IS2-F1	AAGCCTCTAATAATCTGTCCTCTG	98.9
			IS2-R1	CGAACCTACGACCAATCAGTT
Xyris capensis var. schoenoides	XV1	593	XV1-F1	CGGGCAATCTTAGTGGGAATAAC	100
			XV1-R1	CTTCCAGCATTATCCGTACAAGAC
Xyris capensis var. schoenoides	XV2	802	XV2-F1	CGACTATACACCAACGCTTCTT	100
			XV2-R1	TCCACGACTTGCTGCATC
Xyris capensis var. schoenoides	XV3	672	XV3-F1	TAGAAGTGCCAGCGGAAGAC	100
			XV3-R1	ACGCTCTATTGGTATGTCTTGG
Xyris capensis var. schoenoides	XV4	582	XV4-F1	TTGACGAAGATGCCTACAAGAT	100
			XV4-R1	GAGAAGCCCGACTACAAAGAAT

## Sheet: Table S4
Table S4. The permutation of number coded LCBs, the inversion numbers and inversion regions for each plastome.
Species	The permutation of number coded LCB for each genome	iversion number	inversion region (length)
Bromeliaceae
Ananas_comosus (reference)	1 2 3	0
Cryptanthus_acaulis	1 2 3	0
Guzmania_conifera	1 2 3	0
Neoregelia_sp.	1 2 3	0
Ochagavia_carnea	1 2 3	0
Ochagavia_elegans	1 2 3	0
Puya_mirabilis	1 2 3	0
Tillandsia_usneoides	1 2 3	0
Vriesea_x_poelmanii	1 -2 3	1	psbD/accD (28kb）
Juncaceae
Ananas_comosus	1 2 3 4 5 6 7 8 9 10 11 12 13 14 15 16 17 18 19 20 21 22 23 24
Juncus_alatus	1 3 -14 13 11 -17 -9 10 -5 -16 4 -8 12 2 7 18 -15 -6 -19 20 -21 22 -24 23	11	(trnfM-CAU)trnG-GCC/psbD (5 kb)	psaA/rps14 （6 kb）	trnT-UGU/rps4 （1 kb）	trnF-GAA/trnL-UAA (1 kb）	(clpP)rps12/rpl20 (7 kb)	intergenic region (434 bp)	petD/psbB (5 kb)	rps11/rpoA (2 kb）	rps12/trnL-CAA (7 kb）	trnN-GUU (104 bp)	psaC/ndhD （2 kb）
Ananas_comosus	1 2 3 4 5 6 7 8 9 10 11 12 13 14 15 16 17 18
Juncus_bufonius	1 3 -4 -7 10 8 -11 -9 2 6 12 5 14 -15 13 -18 -16 17	7	(trnfM-CAU)trnG-GCC/trnG-UCC (33 kb)	trnT-UGU/rps4 （1 kb）	petD/petG (13 kb）	partial ndhF (2 kb）	rps15/ndhG (6 kb)	trnV-GAC/ndhJ (11 kb）	trnN-GUU (104 bp)
Ananas_comosus	1 2 3 4 5 6 7 8 9 10 11 12 13 14 15 16 17 18
Juncus_compressus	1 3 13 -7 -8 6 9 25 10 -4 12 14 -15 11 -18 -16 17	6	psaA/rps14 （5 kb）	rbcL/trnL-UAA (11 kb)	psbE/ycf4 (6 kb)	trnN-GUU (613 bp)	partial ndhF (2 kb）	rps15/ndhG (6 kb)
Ananas_comosus	1 2 3 4 5 6 7 8 9 10 11 12 13 14 15 16 17 18 19 20
Juncus_gracilicaulis	1 3 -7 -2 11 -15 -9 10 18 -5 -14 13 -8 12 -4 16 -6 -17 19 -20	11	rps16 (1 kb)	trnT-GGU/trnG-UCC (29 kb)	trnG-GCC/psbD (5 kb)	psaA/rps14 （5 kb）	trnS-GGA/ycf3 (3 kb)	trnT-UGU/rps4 （1 kb）	trnF-GAA/trnL-UAA (1 kb）	petD/rpl20 (10 kb）	rps11/rpoA (1 kb）	rps12/trnL-CAA (6 kb)	psaC/rpl32 (6 kb)
Ananas_comosus	1 2 3 4 5 6 7 8 9 10 11 12 13 14 15 16 17 18 19 20 21 22 23
Juncus_grisebachii	1 3 -14 13 11 -17 -9 10 -5 -16 4 -23 -8 12 2 7 18 6 15 -19 -20 21 -22	10	trnfM-CAU/psbD (5 kb)	trnT-UGU/rps4 （1 kb）	trnF-GAA/trnL-UAA (1 kb）	clpP/rpl20 (6 kb)	petD/psbB (5 kb）	rps11/rpoA (2 kb）	trnI-CAU/rps19 (3 kb)	trnL-CAA (1 kb)	psaC/rpl32 (5 kb）	intergenic region (161 bp)
Ananas_comosus	1 2 3 4 5 6 7 8 9 10 11 12 13 14 15 16 17 18 19 20 21 22
Juncus_himalensis	1 3 -14 13 -12 8 23 -4 16 5 -10 9 17 -11 20 2 7 18 -15 -6 -19 21 -22	9	trnE-UUC/trnG-UCC (27 kb)	psaA/rps14 （5 kb）	rbcL/trnV-UAC (6 kb)	partial accD (2 kb）	psbE/psaI (6 kb）	(clpP)rps12/rpl20 (2 kb)	intergenic region (428 bp)	trnL-CAA (1 kb)	psaC/rpl32 (5 kb）
Ananas_comosus	1 2 3 4 5 6 7 8 9 10 11 12 13 14 15 16 17 18 19 20
Juncus_tenuis	1 3 -10 -7 9 8 15 -4 11 2 6 12 5 14 16 -17 13 -20 -18 19	6	(trnfM-CAU)trnG-GCC/trnG-UCC (33 kb)	trnT-UGU/rps4 （1 kb）	rpl20/petL (6 kb）	(clpP) rps12/rps11 (15 kb)	partial ndhF (2 kb）	rps15/ndhG (6 kb)
Cyperaceae
Ananas_comosus	1 2 3 4 5 6 7 8 9 10 11 12 13 14 15 16 17 18 19 20 21 22 23
Bolboschoenus_planiculmis	1 7 3 8 5 -21 4 14 -15 16 -11 6 -10 -2 -9 12 17 -13 -18 19 -23 -20 22	10	trnR-UCU/trnQ-UUG (7 kb)	rps4 (1 kb)	rbcL/trnL-UAA (11 kb)	partial accD (1 kb）	intergenic region (1000 bp)	intergenic region (200 bp)	rps12/trnL-CAA (6 kb)	ndhF (2 kb)	partial rpl32 (167 bp)	rps15/ndhG (8 kb)
Ananas_comosus	1 2 3 4 5 6 7 8 9 10 11 12 13 14 15 16 17 18 19 20 21 22
Carex_siderostica	1 5 -18 -9 -4 -13 -6 10 -3 -8 11 7 2 14 -12 15 -16 17 19 -22 -20 21	11	trnQ-UUG (305 bp)	atpI/psbk (10 kb)	psaA/rps14 （5 kb）	rps4 (1 kb)	rbcL/trnT-UGU (12 kb)	intergenic region (1 kb)	rps11/psbB (11 kb)	rps12/trnL-CAA (10 kb)	trnV-GAC (323 bp)	ndhF (2 kb)	rps15/ndhG (6 kb)
Ananas_comosus	1 2 3 4 5 6 7 8 9 10 11 12 13 14 15 16 17 18 19 20 21 22 23 24 25
Carex_neurocarpa	1 5 -19 9 -4 -13 -14 -7 -10 -8 3 6 12 2 15 -11 -17 -20 -18 16 21 25 -24 -22 23	13	atpI/psbK (11 kb）	trnS-GGA/ycf3 （3 kb）	rps4 （1 kb）	rps12/psaI (18 kb)	intergenic region (757 bp)	rps11 (1 kb)	rpl36 (206 kb)	rps12/rps7 (2 kb)	intergenic region (372 bp)	trnV-GAC (298 bp)	trnR-ACG/rrn16 (8 kb)	partial ndhF (2 kb)	rps15/ndhG (6 kb)
Ananas_comosus	1 2 3 4 5 6 7 8 9 10 11 12 13 14 15 16 17 18 19 20 21
Carex_sp.	1 5 -18 -9 -4 -12 -6 -3 -8 11 7 2 13 15 -16 17 10 19 -14 -21 20	10	trnQ-UUG (152 bp)	atpI/psbk (11 kb)	psaA/rps14 （5 kb）	rps4 (1 kb)	rbcL/trnT-UGU (12 kb)	rps11/psbB (11 kb)	rpl2/trnH-GUG (2 kb)	rps12/trnL-CAA (6 kb)	trnV-GAC (314 bp)	rps15/rpl32 (16 kb)
Ananas_comosus	1 2 3 4 5 6 7 8 9 10 11 12 13 14 15 16 17 18 19 20 21 22
Carex_gibba	1 4 -17 -8 -3 -7 9 6 12 11 5 10 2 13 -15 -18 -16 14 19 -22 -20 21	9	atpI/trnQ-UUG (15 kb）	rps4 (1 kb)	rbcL/trnT-UGU (12 kb)	rps2/rps7 (2 kb)	intergenic region (372bp)	trnV-GAC (326 bp)	trnR-ACG/rrn16 (9 kb)	partial ndhF (2 kb)	rps15/ndhG (6 kb)
Ananas_comosus	1 2 3 4 5 6 7 8 9 10 11 12 13 14 15 16 17 18 19 20 21 22 23 24
Cyperus_simaoensis	1 8 3 14 -11 7 4 -5 -6 -18 -10 -2 -9 12 15 -13 16 -17 19 24 -20 -23 -21 22	12	trnR-UCU/trnQ-UUG (7 kb)	trnE-UUC/trnC-GCA (6 kb)	trnG-GCC/psbD (5 kb)	rps4 (1 kb)	rbcL/trnL-UAA (11 kb)	partial accD (2 kb)	intergenic region (591bp)	rps12/trnL-CAA (7 kb)	trnV-GAC (325 bp)	trnN-GUU (324 bp)	partial ndhF (2 kb)	rps15/ndhG (6 kb)
Ananas_comosus	1 2 3 4 5 6 7 8 9 10 11 12 13 14 15 16 17 18
Cyperus_difformis	1 9 3 10 5 -6 -7 -16 -12 -2 -11 14 -13 8 4 15 -18 17	8	trnR-UCU/trnQ-UUG (7 kb)	trnE-UUC/trnC-GCA (6 kb)	trnG-GCC/psbD (5 kb)	rps4 (1 kb)	rbcL/trnL-UAA (12 kb)	partial accD (2 kb)	trnV-GAC (326 bp)	ndhE/trnL-UAG (8 kb)
Ananas_comosus	1 2 3 4 5 6 7 8 9 10 11 12 13 14 15 16 17 18 19 20 21 22 23 24 25 26 27
Cyperus_glomeratus	-18 1 9 3 10 5 -6 -7 -22 -13 -2 -11 15 17 -14 8 4 19 -16 20 -21 23 -27 -24 25 12 26	12	trnR-UCU/trnQ-UUG (7 kb)	trnE-UUC/trnC-GCA (6 kb)	trnG-GCC/psbD (5 kb)	rps4 (1 kb)	rbcL/trnL-UAA (11 kb)	partial accD (2 kb)	intergenic region (657bp)	rpl16/rps8 (2 kb)	rps12/trnL-CAA (7 kb)	rps12/trnL-CAA (7 kb)	partial ndhF (2 kb)	rps15/ndhG (7 kb)
Ananas_comosus	1 2 3 4 5 6 7 8 9 10 11 12 13 14 15 16 17 18 19 20 21 22 23 24 25 26
Cyperus_michelianus	1 9 3 10 5 -6-7 -21 -13 -2 -11 15 17 -14 8 4 18 -16 19 -20 22 -26 -23 24 12 25	11	trnR-UCU/trnQ-UUG (7 kb)	trnE-UUC/trnC-GCA (6 kb)	trnG-GCC/psbD (5 kb)	rps4 (1 kb)	rbcL/trnL-UAA (11 kb)	partial accD (2 kb)	intergenic region (891bp)	rps12/trnL-CAA (7 kb)	trnV-GAC (333 bp)	partial ndhF (2 kb)	rps15/ndhG (8 kb)
Ananas_comosus	1 2 3 4 5 6 7 8 9 10 11 12 13 14 15 16 17 18 19 20 21 22 23 24 25 26
Cyperus_rotundus	1 9 3 10 5 -6 -7 -21 -13 -2 -11 15 17 -14 8 4 18 -16 19 -20 22 -26 -23 24 12 25	11	trnR-UCU/trnQ-UUG (7 kb)	trnE-UUC/trnC-GCA (6 kb)	trnG-GCC/psbD (5 kb)	rps4 (1 kb)	rbcL/trnV-UAG (11 kb)	intergenic region (2 kb) (like partial accD)	intergenic region (891bp)	rps12/trnL-CAA (7 kb)	trnV-GAC (325 bp)	partial ndhF (2 kb)	rps15/ndhG (8 kb)
Ananas_comosus	1 2 3 4 5 6 7 8 9 10 11 12 13 14 15 16 17 18 19
Cyperus_sp.	1 8 3 13 -11 7 4 -5 -6 -16 -10 -2 -9 12 14 -15 17 -19 18	9	trnR-UCU/trnQ-UUG (8 kb)	trnE-UUC/trnC-GCA (6 kb)	trnG-GCC/psbD (5 kb)	rps4 (1 kb)	rbcL/trnL-UAA (11 kb)	partial accD (2 kb)	rps12/trnL-CAA (7 kb)	trnV-GAC (325 bp)	rps15/rpl32 (13 kb)
Ananas_comosus	1 2 3 4 5 6 7 8 9 10 11 12 13 14 15 16 17 18 19 20 21 22 23 24 25 26
Cyperus_aromaticus	1 9 3 10 5 -6 -7 -21 -13 -2 -11 15 17 -14 8 4 18 -16 19 -20 22 -26 -23 24 12 25	11	trnR-UCU/trnQ-UUG (8 kb)	trnE-UUC/trnC-GCA (6 kb)	trnG-GCC/psbD (5 kb)	rps4 (1 kb)	rbcL/trnV-UAG (11 kb)	intergenic region (2 kb) (like partial accD)	intergenic region (891bp)	rps12/trnL-CAA (8 kb)	trnV-GAC (325 bp)	partial ndhF (2 kb)	rps15/ndhG (8 kb)
Ananas_comosus	1 2 3 4 5 6 7 8 9 10 11 12 13 14 15 16 17 18 19 20 21 22 23 24 25 26
Eleocharis_dulcis	1 8 3 18 -13 7 12 -6 -2 -10 14 9 4 17 5 15 19 -16 -20 21 -22 -26 -23 -24 11 25	10	partial trnR-UCU/trnQ-UUG (8 kb)	trnG-GCC/trnC-GCA (13 kb)	rps4 (1 kb)	intergenic region (2 kb) (like partial accD)	intergenic region (2 kb)	rps12/trnL-CAA (6 kb)	trnN-GUU (398 bp）	partial ndhF (2 kb)	ccsA/rpl32 （3 kb）	rps15/ndhG (5 kb)
Ananas_comosus	1 2 3 4 5 6 7 8 9 10 11 12 13 14 15 16 17 18 19 20 21 22 23 24 25 26 27
Eleocharis_cellulosa	1 9 3 18 -14 8 6 -13 -2 -11 15 10 5 4 17 19 -16 -20 21 -7 22 -23 -27 -24 -25 12 26	11	trnR-UCU/trnQ-UUG (8 kb)	trnfM-CAU (83 bp)	rps4 (1 kb)	rbcL/trnL-UAA (11 kb)	intergenic region (2 kb) (like partial accD)	intergenic region (995bp)	rps12/trnL-CAA (6 kb)	trnN-GUU (390 bp）	partial ndhF (2 kb)	ccsA/rpl32 （3 kb）	rps15/ndhG (6 kb)
Ananas_comosus	1 2 3 4 5 6 7 8 9 10 11 12 13 14
Gahnia_tristis	1 5 2 6 -3 8 -7 4 9 -10 11 -14 -12 13	5	partial trnfM-CAU/rps 2 (25 kb)	partial accD (2 kb)	rps12/trnL-CAA (6 kb)	partial ndhF (2 kb)	partial ycf1/ndhG (13 kb)
Ananas_comosus	1 2 3 4 5 6 7 8 9 10 11
Hypolytrum_nemorum	1 -3 5 -4 2 6 -7 8 -11 -9 10	5	rbcL/rps4 (13 kb)	intergenic region (2 kb) (like partial accD)	rps12/trnL-CAA (6 kb)	partial ndhF (2 kb)	partial ycf1/ndhG (13 kb)
Ananas_comosus	1 2 3 4 5 6 7 8 9 10 11 12 13 14 15 16 17 18 19 20 21
Isolepis_setacea	1 8 3 9 5 -6 -17 -11 -2 -10 13 -12 7 4 14 -16 19 15 -21 -18 20	9	trnR-UCU/trnQ-UUG (8 kb)	trnG-GCC/psbD (5 kb)	rps4 (1 kb)	rbcL/trnL-UAA (12 kb)	partial accD (2 kb)	rps12/ndhB (5 kb)	trnV-GAC (298 bp)	partial ndhF (2 kb)	rps15/ndhG (8 kb)
Ananas_comosus	1 2 3 4 5 6 7 8 9 10 11 12 13 14 15 16 17 18 19 20 21 22
Pycreus_flavidus	(-18 1 9 3 16 -14 8 4 10 17 5 -6 -7 -19 -13 -2 -11 15 -22 -12 -21 20	11	trnR-UCU/trnQ-UUG (8 kb)	trnE-UUC/trnC-GCA (6 kb)	trnG-GCC/psbD (5 kb)	rps4 (1 kb)	trnT-UGU (116 bp)	rbcL/trnL-UAA (11 kb)	partial accD (2 kb)	rpl25/rps8 (2 kb)	trnV-GAC (334 bp)	ccsA/rpl32 （3 kb）	ndhE/ndhD (3 kb)
Ananas_comosus	1 2 3 4 5 6 7 8 9 10 11 12 13 14 15
Scleria_parvula	1 7 -4 -9 6 2 -3 -8 5 10 -11 12 -15 -13 14	7	atpI/trnG-UCC (7 kb)	trnfM-CAU/rps2 (25 kb)	partial accD (2 kb)	rps11/psbI ( 24 kb)	rps12/trnL-CAA (6 kb)	ndhF (2 kb)	ycf1/ndhG (13 kb)
Eriocaulaceae
Ananas_comosus	1 2 3 4 5 6	0
Paepalanthus_alpinus	1 5 2 3 4 6	0
Eriocaulon_alpestre	1 -5 -4 3 -2 6	3	partial trnS-GCU (108 bp)	partial trnS-GGA (330 bp)	partial trnS-GGA (112 bp)
Eriocaulon_australe	1 -5 -4 3 -2 6	3	partial trnS-GCU (108 bp)	partial trnS-GGA (330 bp)	partial trnS-GGA (112 bp)
Eriocaulon_brownianum	1 -5 -4 3 -2 6	3	partial trnS-GCU (108 bp)	partial trnS-GGA (330 bp)	partial trnS-GGA (112 bp)
Eriocaulon_sp.	1 -5 -4 3 -2 6	3	partial trnS-GCU (108 bp)	partial trnS-GGA (330 bp)	partial trnS-GGA (112 bp)
Eriocaulon_buergerianum	1 -5 -4 3 -2 6	3	partial trnS-GCU (108 bp)	partial trnS-GGA (330 bp)	partial trnS-GGA (112 bp)
Eriocaulon_cinereum	1 -5 -4 3 -2 6	3	partial trnS-GCU (108 bp)	partial trnS-GGA (330 bp)	partial trnS-GGA (112 bp)
Eriocaulon_decemflorum	1 -5 -4 3 -2 6	3	partial trnS-GCU (108 bp)	partial trnS-GGA (330 bp)	partial trnS-GGA (112 bp)
Eriocaulon_henryanum	1 -5 -4 3 -2 6	3	partial trnS-GCU (108 bp)	partial trnS-GGA (330 bp)	partial trnS-GGA (112 bp)
Eriocaulon_schochianum	1 -5 -4 3 -2 6	3	partial trnS-GCU (108 bp)	partial trnS-GGA (330 bp)	partial trnS-GGA (112 bp)
Anarthriaceae
Ananas_comosus	1 2 3 4 5 6 7 8 9 10 11 12 13 14 15 16 17
Anarthria_humilis	1 -11 3 5 -6 7 12 9 -2 -8 -4 -13 -14 15 -16 17 10	8	trnS-GCU/trnQ-UUG (2 kb)	psaA/psaB (5 kb)	intergenic region (1 kb)	trnV-UAC (1 kb)	psbE/psaI (7 kb)	rpl22/ infA (5 kb)	parital ndhF (2 kb）	ndhH/ndhD (8 kb）
Centrolepidaceae
Ananas_comosus	1 2 3 4 5 6 7 8 9 10 11 12 13 14 15
Centrolepis aristata	1 -7 4 -10 2 -8 5 -6 -9 3 11 -15 14 -13 12	7	partial accD (1 kb)	psbE/psaI (6 kb)	trnP-UGG/petL (1 kb)	psaJ (411 kb)	rps18/rpl33 (1kb)	ccsA/rpl32 (3 kb)	rps15 (1kb)
Restionaceae
Ananas_comosus	1 2 3 4 5 6 7 8 9 10 11 12 13 14 15 16 17 18 19 20
Dapsilanthus disjunctus	1 -10 4 -13 2 -11 -8 7 9 -6 14 -12 3 15 -20 19 -18 -5 -17 16	10	petN (1kb)	trnG-GCC/psbM (10 kb)	rbcL/trnL-UAA (13 kb)	psbE/psaI (8 kb)	trnP-UGG/petL (1 kb)	psaJ (1 kb)	rps18/rpl33 (1 kb)	rpl32 (1 kb)	ccsA/trnL-UAG (2 kb)	rps15 (1 kb)
Dapsilanthus disjunctus	1 -10 4 -13 2 -11 -8 7 9 -6 14 -12 3 15 -20 19 -18 -5 -17 16	10	petN (1kb)	trnG-GCC/psbM (10 kb)	rbcL/trnL-UAA (13 kb)	psbE/psaI (8 kb)	trnP-UGG/petL (1 kb)	psaJ (1 kb)	rps18/rpl33 (1 kb)	rpl32 (1 kb)	ccsA/trnL-UAG (2 kb)	rps15 (1 kb)
Joinvilleaceae
Ananas_comosus	1 2 3 4 5 6 7 8 9 10 11 12
Joinvillea ascendens	1 7 -8 9 -6 4 3 -5 -2 10 -12 11	5	trnS-GCU/trnQ-UUG ( 3 kb)	trnfM-CAU/psbD (5 kb)	rps14 (1 kb)	intergenic region (1 kb)	ycf1/rps15 (8 kb)
Joinvillea sp.	1 7 -8 9 -6 4 3 -5 -2 10 -12 11	5	trnS-GCU/trnQ-UUG ( 3 kb)	trnfM-CAU/psbD (5 kb)	rps14 (1 kb)	intergenic region (1 kb)	ycf1/rps15 (8 kb)
Poaceae
Ananas_comosus	1 2 3 4 5 6 7 8
Aeluropus_lagopoides	1 -3 -5 4 2 6 8 -7	3	trnG-UCC (842 bp)	trnR-UCU/trnE-UUC (25 kb)	similar ycf1/rps15 (1 kb)
Ananas_comosus	1 2 3 4 5 6 7 8 9 10
Anomochloa_marantoidea	1 5 -2 4 -3 6 -7 8 -10 9	4	trnG-UCC (920 bp)	trnR-UCU/trnE-UUC (25 kb)	intergenic region (309 bp)	similar ycf1/rps15 (1 kb)
Ananas_comosus	1 2 3 4 5 6 7 8
Echinochloa_colona	1 5 -2 4 -3 6 -8 7	3	trnG-UCC (830 bp)	trnR-UCU/trnE-UUC (25 kb)	similar ycf1/rps15 (1 kb)
Ananas_comosus	1 2 3 4 5 6 7
Guaduella_oblonga	1 5 -2 4 -3 6 -7	3	trnG-UCC (839 bp)	trnR-UCU/trnE-UUC (25 kb)	rps15/partial ndhF (16 kb）
Ananas_comosus	1 2 3 4 5 6 7 8 9 10
Guaduella_macrostachys	1 5 -2 4 -3 6 -7 8 -10 9	4	partial trnG-UCC (802 bp)	trnR-UCU/trnE-UUC (25 kb)	rpl2/partial accD (30 kb)	similar ycf1/rps15 (1 kb)
Ananas_comosus	1 2 3 4 5 6 7 8 9 10
Leptaspis_banksii	1 5 -2 4 -3 6 -7 8 -10 9	4	trnG-UCC (870 bp)	trnR-UCU/trnE-UUC (24 kb)	intergenic region (359 bp)	similar ycf1/rps15 (1 kb)
Ananas_comosus	1 2 3 4 5 6 7 8
Leptaspis_zeylanica	1 5 -2 4 -3 6 -8 7	3	similar trnG-UCC (910 bp)	trnR-UCU/trnE-UUC (25 kb)	similar ycf1/rps15 (1 kb)
Ananas_comosus	1 2 3 4 5 6 7 8
Leptaspis_urceolata	1 5 -2 4 -3 6 -7 8 -9	4	trnG-UCC (839 bp)	trnR-UCU/trnE-UUC (25 kb)	intergenic region (340 bp)	rps15/ ndhF (16 kb）
Ananas_comosus	1 2 3 4 5 6 7 8
Oryza_sativa	1 5 -2 4 -3 6 -8 7	3	similar trnG-UCC (816 bp)	trnR-UCU/trnE-UUC (25 kb)	similar ycf1/rps15 (1 kb)
Ananas_comosus	1 2 3 4 5 6 7 8 9 10
Pharus_lappulaceus	1 5 -2 4 -3 6 -7 8 -10 9	4	trnG-UCC (917 bp)	trnR-UCU/trnE-UUC (25 kb)	intergenic region (335 bp)	similar ycf1/rps15 (1 kb)
Ananas_comosus	1 2 3 4 5 6 7 8 9 10
Pharus_latifolius	1 5 -2 4 -3 6 -7 8 -10 9	4	similar trnG-UCC (865 bp)	trnR-UCU/trnE-UUC (25 kb)	intergenic region (329 bp)	similar ycf1/rps15 (1 kb)
Ananas_comosus	1 2 3 4 5 6 7 8
Puelia_olyriformis_1	1 5 -2 4 -3 6 -8 7	3	trnG-UCC (838 bp)	trnR-UCU/trnE-UUC (25 kb)	similar ycf1/rps15 (1 kb)
Ananas_comosus	1 2 3 4 5 6 7 8
Puelia_olyriformis_2	1 -3 -5 4 2 6 8 -7	3	similar trnG-UCC (810 bp)	trnR-UCU/trnE-UUC (25 kb)	similar ycf1/rps15 (1 kb)
Ananas_comosus	1 2 3 4 5 6 7 8
Raddia_brasiliensis	1 5 -2 4 -3 6 -8 7	3	trnG-UCC (850bp)	trnR-UCU/trnE-UUC (24 kb)	similar rps15 (335 bp)
Ananas_comosus	1 2 3 4 5 6 7 8 9 10
Saccharum_officinarum	1 5 -2 4 -3 6 -7 8 -10 9	4	similar trnG-UCC (910 bp)	trnR-UCU/trnE-UUC (25 kb)	intergenic region (333 bp)	similar ycf1/rps15 (1 kb)
Ananas_comosus	1 2 3 4 5 6 7 8
Setaria_viridis	1 5 -2 4 -3 6 -8 7	3	trnG-UCC (814 bp)	trnR-UCU/trnE-UUC (25 kb)	similar ycf1/rps15 (1 kb)
Ananas_comosus	1 2 3 4 5 6 7 8 9 10
Sorghum_bicolor	1 5 -2 4 -3 6 -7 8 -10 9	4	trnG-UCC (1 kb)	trnR-UCU/trnE-UUC (25 kb)	intergenic region (333 bp)	similar ycf1/rps15 (1 kb)
Ananas_comosus	1 2 3 4 5 6 7 8 9 10
Streptochaeta_spicata	1 5 -2 4 -3 6 -7 8 -10 9	4	partial trnG-UCC (827 bp)	trnR-UCU/trnE-UUC (25 kb)	intergenic region (333 bp)	similar ycf1/rps15 (1 kb)
Ananas_comosus	1 2 3 4 5 6 7 8 9 10
Zea_mays	1 5 -2 4 -3 6 -7 8 -10 9	4	trnG-UCC (1 kb)	trnR-UCU/trnE-UUC (25 kb)	intergenic region (294 bp)	similar ycf1/rps15 (1 kb)
Xyridaceae
Ananas_comosus	1 2 3 4 5 6 7 8 9 10 11 12 13 14 15
Xyris_indica_ 1	1 -2 3 7 -5 -12 10 6 4 9 -11 8 13 15 -14	5	petN/atpI (17 kb)	partial trnS-GGA/psbD (5 kb)	accD (3 kb)	psbE/psaI (7 kb)	trnN-GUU/trnR-ACG (1 kb)
Xyris_indica_ 2	1 -2 3 7 -5 -12 10 6 4 9 -11 8 13 15 -14	5	petN/atpI (17 kb)	partial trnS-GGA/psbD (5 kb)	accD (3 kb)	psbE/psaI (7 kb)	trnN-GUU/trnR-ACG (1 kb)
Xyris_indica_ 3	1 -2 3 7 -5 -12 10 6 4 9 -11 8 13 15 -14	5	petN/atpI (17 kb)	partial trnS-GGA/psbD (5 kb)	accD (3 kb)	psbE/psaI (7 kb)	trnN-GUU/trnR-ACG (1 kb)
Xyris_pauciflora	1 -2 3 7 -5 -12 10 6 4 9 -11 8 13 15 -14	5	petN/atpI (17 kb)	partial trnS-GGA/psbD (5 kb)	accD (3 kb)	psbE/psaI (7 kb)	trnN-GUU/trnR-ACG (1 kb)
Ananas_comosus	1 2 3 4 5 6 7 8 9 10 11 12 13 14 15 16 17 18
Xyris_capensis	1 -3 -16 8 5 11 -13 10 15 -17 -2 4 9 -6 -14 12 7 18	7	rps2/atpI (2 kb)	petN/rpoC1 (15 kb)	partial trnS-GGA/psbD (3 kb)	partial accD (2 kb)	psbE/psaI (7 kb)	infA/rpl36 ( 1 kb)	trnA-UGC/rps8 (26 kb)
Ananas_comosus	1 2 3 4 5 6 7 8 9 10 11 12 13 14 15 16
Xyris capensis var. schoenoides	1 -2 3 8 -5 -13 11 7 4 10 -12 -6 9 14 -15 16	6	petN/atpI (20 kb)	partial trnS-GGA/psbD (3 kb)	partial trnS-UGA (103 bp)	partial accD (2 kb)	psbE/psaI (7 kb)	trnN-GUU (110 bp)

## Sheet: Table S5
Table S5. Corresponding nucleotide models using the baseml of PAML for the 80PG-half matrix
Model	Parameter count	lnL	AICc	Lineage rate (relative to background rate of 1)
Global Clock	114	-168681	337371	NA
Local Clock	122	-167371	334751	E = 0.61057
E, C, X, R, G				C = 1.90933
				X = 2.38010
				R = 2.14728
				G = 1.39604
Clockless	218	-165252	330505	NA
Note: E, early-divergent grade; C, cyperid clade; X, xyrid grade; R, restiid clade; G, graminid clade; NA, not applicable

## Sheet: Table S6
Table S6. The potential positive selection test based on the branch-site model
		Null hypothesis		Alternative hypothesis
	gene	lnL	np	lnL	np	2*△lnL	df	P-value	positive site
Foreground	Xyridaceae family
	atpA	-16320.1	213	-16320.1	214	0	1	1
	psbK	1969.11	213	1969.11	214	0	1	1
	rbcL	-8081.19	213	-8068.41	214	25.5522	1	4.30582e-07	129 L 0.999**	137 D 0.999**	141 E 0.991**	146 R 0.983*	155 V 0.990*
	rpl22	-496.968	213	-496.968	214	0	1	1
	rpoB	-6641.28	213	-6640.58	214	1.40233	1	0.236333
	rps2	-3130.34	213	-3130.34	214	0	1	1
	rps7	-808.531	213	-808.531	214	0	1	1
	ycf3	-1315.94	213	-1317.66	214	3.43996	1	0.0636374
Foreground	Flagellariaceae family
	atpA	-16320.1	213	-16320	214	0.04654	1	0.829197
	psbK	-1969.08	213	-1969.08	214	0	1	1
	rbcL	-8092.47	213	-8091.92	214	1.09324	1	0.295755
	rpl22	-496.967373	213	-496.967373	214	0	1	1
	rpoB	-6641.88	213	-6641.28	214	1.19834	1	0.273653
	rps2	-3130.34	213	-3127.46	214	5.76246	1	0.016	2 T 0.656	61 V 0.714	66 S 0.981*	71 F 0.633
	rps7	-808.531323	213	-808.531333	214	2e-05	1	0.996432
	ycf3	-1316.964819	213	-1316.907272	214	0.115094	1	0.734418
Foreground	Cyprids clade
	atpA	-16319.7	213	-16316.6	214	6.22582	1	0.0125901	80 Q 0.690	117 E 0.952*	224 M 0.669	495 E 0.583	499 L 0.500
	psbK	-1969.111975	213	-1969.111962	214	2.6e-05	1	0.995932
	rbcL	-8092.466459	213	-8092.466460	214	2e-06	1	0.998872
	rpl22	-496.128	213	-495.96	214	0.33586	1	0.562229
	rpoB	-6641.103884	213	-6641.094356	214	0.019056	1	0.890206
	rps2	-3129.142683	213	-3128.719141	214	0.847084	1	0.357379
	rps7	-807.083617	213	-805.641757	214	2.88372	1	0.0894791
	ycf3	-1316.907272	213	-1316.964819	214	0.115094	1	0.734418
Foreground	Rapateaceae family
	atpA	-16320.066759	213	-16320.066758	214	2e-06	1	0.998872
	psbK	-1969.111954	213	-1969.111954	214	0	1	1
	rbcL	-8092.350865	213	-8092.350865	214	0	1	1
	rpl22	-496.968134	213	-496.968134	214	0	1	1
	rpoB	-6641.284736	213	-6641.284736	214	0	1	1
	rps2	-3130.342687	213	-3130.342687	214	0	1	1
	rps7	-808.531323	213	-808.531327	214	8e-06	1	0.997743
	ycf3	-1316.907272	213	-1316.964819	214	0.115094	1	0.734418
Foreground	Restiids clade
	atpA	-16319.7	213	-16319.7	214	0.020552	1	0.886006
	psbK	-1969.11	213	-1968.97	214	0.275068	1	0.599952
	rbcL	-8092.39	213	-8092.39	214	0	1	1
	rpl22	-495.883062	213	-496.968134	214	2.17014	1	0.140713
	rpoB	-6639.92	213	-6639.92	214	0	1	1
	rps2	-3127.663393	213	-3124.66	214	6.01071	1	0.0142193	1 M 0.761	2 T 0.761	3 R 0.761	4 R 0.761	5 Y 0.761	6 W 0.762	7 N 0.762	8 I 0.762	9 N 0.761
	rps7	-807.876	213	-807.736	214	0.27952	1	0.597016
	ycf3	-1316.907297	213	-1316.964869	214	0.115144	1	0.734362
Foreground	Mayacaceae family
	atpA	-16320.066758	213	-16320.066758	214	0	1	1
	psbK	-1969.111954	213	-1969.111954	214	0	1	1
	rbcL	-8092.466460	213	-8092.466461	214	2e-06	1	0.998872
	rpl22	-495.967510	213	-496.446173	214	0.957326	1	0.327862
	rpoB	-6641.23	213	-6638.36	214	5.73262	1	0.0166526	26 S 0.731	106 Y 0.925
	rps2	-3130.342687	213	-3130.342687	214	0	1	1
	rps7	-808.531319	213	-808.531319	214	0	1	1
	ycf3	-1316.964819	213	-1316.907272	214	0.115094	1	0.734418
Foreground	Poaceae C4 branch
	atpA	-16320.1	213	-16320.1	214	0	1	1
	psbK	-1968.385646	213	-1968.385646	214	0	1	1
	rbcL	-8089.15	213	-8085.96	214	6.3769	1	0.0115615	67 A 0.750	127 M 0.698	232 R 0.965*	257 V 0.932
	rpl22	-496.968134	213	-496.968134	214	0	1	1
	rpoB	-6641.284736	213	-6641.941592	214	1.31371	1	0.251724
	rps2	-3130.342687	213	-3130.342687	214	0	1	1
	rps7	-808.531319	213	-808.531319	214	0	1	1
	ycf3	-1316.964825	213	-1316.907280	214	0.11509	1	0.734422
Foreground	Typhaceae family
	atpA	-16320.059883	213	-16320.059866	214	3.4e-05	1	0.995348
	psbK	-1969.111954	213	-1969.111954	214	0	1	1
	rbcL	-8092.466459	213	-8092.466460	214	2e-06	1	0.998872
	rpl22	-496.968134	213	-496.968134	214	0	1	1
	rpoB	-6641.941592	213	-6641.941592	214	0	1	1
	rps2	-3130.342687	213	-3130.342687	214	0	1	1
	rps7	-808.531346	213	-808.531328	214	3.6e-05	1	0.995213
	ycf3	-1316.907272	213	-1316.964819	214	0.115094	1	0.734418
Foreground	Eriocaulaceae family
	atpA	-16320.066758	213	-16320.066758	214	0	1	1
	psbK	-1969.111954	213	-1969.111954	214	0	1	1
	rbcL	-8092.466462	213	-8092.466460	214	4e-06	1	0.998404
	rpl22	-496.968134	213	-496.968134	214	0	1	1
	rpoB	-6641.284736	213	-6641.284736	214	0	1	1
	rps2	-3130.342687	213	-3130.342687	214	0	1	1
	rps7	-808.531319	213	-808.531319	214	0	1	1
	ycf3	-1316.964819	213	-1316.907272	214	0.115094	1	0.734418

## Sheet: Table S7
Table S7. Selective pressure analysis based on the free ratio model on the genes lost in certain lineages.
gene	branch	dN/dS	lnL0	np0	lnL1	np1	2*△lnL	df	P-value
accD			-8560.47	-8394.76	139	275	331.421	136	0
	Flagellariaceae	0.425939
	Restionaceae	0.139582
	Centrolepidaceae	0.0463619
	Anarthriaceae	0.0812886
	Xyridaceae	0.388029
	Eriocaulaceae	0.11665
	Mayacaceae	0.206573
	Juncaceae	0.187623
	Cyperaceae	0.0900297
	Thurniaceae	0.961083
	Rapateaceae	0.04981
	Bromeliaceae	0.446926
	Typhaceae	0.0828927
atpF			-3670.75	-3576.88	209	415	187.722	206	0.81474
	Poaceae	0.274252
	Ecdeiocoleaceae	0.0801147
	Joinvilleaceae	0.196532
	Restionaceae	0.921535
	Centrolepidaceae	0.186632
	Anarthriaceae	0.0654059
	Xyridaceae	0.204854
	Eriocaulaceae	0.108614
	Mayacaceae	0.2489
	Juncaceae	1.1021
	Cyperaceae	0.229417
	Thurniaceae	0.791431
	Rapateaceae	0.161181
	Bromeliaceae	0.159638
	Typhaceae	0.0755418
clpP			-8321.61	-8143.43	161	319	356.362	158	0
	Poaceae	0.318151
	Ecdeiocoleaceae	0.50941
	Joinvilleaceae	0.28158
	Flagellariaceae	0.341367
	Centrolepidaceae	0.221346
	Anarthriaceae	0.525771
	Xyridaceae	0.30661
	Eriocaulaceae	0.0362326
	Juncaceae	0.43246
	Cyperaceae	5.34523
	Thurniaceae	1.25412
infA			-3573.64	-3486.98	181	359	173.324	178	0.584963
	Poaceae	0.286259
	Ecdeiocoleaceae	0.0339754
	Restionaceae	1.02262
	Centrolepidaceae	0.0788173
	Anarthriaceae	0.265357
	Xyridaceae	0.671531
	Eriocaulaceae	0.0390043
	Juncaceae	0.681784
	Cyperaceae	0.376979
	Rapateaceae	0.0585296
ndhA			-11033.1	-10940.3	201	399	185.729	198	0.724466
	Poaceae	0.177382
	Ecdeiocoleaceae	0.189279
	Joinvilleaceae	0.189279
	Flagellariaceae	0.189279
	Restionaceae	0.189495
	Centrolepidaceae	0.189279
	Anarthriaceae	0.105738
	Xyridaceae	0.105738
	Eriocaulaceae	0.152444
	Mayacaceae	0.101836
	Juncaceae	0.199981
	Cyperaceae	0.114098
	Rapateaceae	0.086211
	Bromeliaceae	0.118735
	Typhaceae	0.0793115
ndhB			-6219.71	-6136.13	199	395	167.152	196	0.933359
	Poaceae	1.42269
	Ecdeiocoleaceae	0.27297
	Joinvilleaceae	1.67501
	Flagellariaceae	1.06274
	Restionaceae	0.2125
	Centrolepidaceae	0.17324
	Anarthriaceae	0.134604
	Xyridaceae	0.290265
	Eriocaulaceae	0.265114
	Mayacaceae	0.159504
	Juncaceae	0.142106
	Thurniaceae	0.929664
	Bromeliaceae	0.175501
ndhC			-3457.87	-3381.13	203	403	153.476	200	0.993823
	Joinvilleaceae	0.607205
	Flagellariaceae	0.256012
	Restionaceae	0.228478
	Centrolepidaceae	0.0821703
	Anarthriaceae	2.50126
	Xyridaceae	0.160718
	Eriocaulaceae	0.292245
	Mayacaceae	0.278259
	Juncaceae	0.322624
	Cyperaceae	0.0767385
	Thurniaceae	0.207526
	Rapateaceae	0.22477
	Bromeliaceae	0.0850251
	Typhaceae	0.113371
ndhD			-17204.5	-17100.1	201	399	208.766	198	0.286082
	Poaceae	0.359127
	Ecdeiocoleaceae	0.263336
	Joinvilleaceae	0.146384
	Flagellariaceae	0.145654
	Restionaceae	0.14445
	Centrolepidaceae	0.187425
	Anarthriaceae	0.224519
	Xyridaceae	0.152291
	Eriocaulaceae	0.0909538
	Mayacaceae	0.0969216
	Juncaceae	0.177147
	Cyperaceae	0.17687
	Thurniaceae	0.174646
	Rapateaceae	0.187462
	Bromeliaceae	0.187462
	Typhaceae	0.0921818
ndhE			-3639.1	-3529.82	203	403	218.554	200	0.175269
	Ecdeiocoleaceae	0.323827
	Flagellariaceae	0.0666512
	Restionaceae	0.154922
	Anarthriaceae	0.12663
	Xyridaceae	0.190297
	Eriocaulaceae	0.190297
	Mayacaceae	0.115212
	Juncaceae	0.131677
	Cyperaceae	0.127978
	Thurniaceae	0.0250511
	Rapateaceae	0.142125
	Typhaceae	0.314589
ndhF			-32509.5	-32395.8	199	395	227.447	196	0.0613218
	Poaceae	0.189388
	Ecdeiocoleaceae	0.238158
	Joinvilleaceae	0.399979
	Flagellariaceae	0.166449
	Restionaceae	0.305068
	Centrolepidaceae	0.198729
	Anarthriaceae	0.355134
	Xyridaceae	0.133758
	Eriocaulaceae	0.131882
	Mayacaceae	0.110632
	Juncaceae	0.210857
	Cyperaceae	0.114078
	Thurniaceae	0.0756365
	Rapateaceae	0.298418
	Bromeliaceae	0.298418
	Typhaceae	0.115386
ndhG			-6254.3	-6162.49	201	399	183.609	198	0.760448
	Poaceae	0.105459
	Flagellariaceae	0.178444
	Restionaceae	0.100428
	Centrolepidaceae	0.178444
	Anarthriaceae	0.208948
	Xyridaceae	0.208948
	Eriocaulaceae	0.136383
	Mayacaceae	0.141578
	Juncaceae	0.749547
	Thurniaceae	0.0756365
	Rapateaceae	0.0717045
	Bromeliaceae	0.612831
	Typhaceae	0.293265
ndhH			-8212.08	-8115.83	203	403	192.494	200	0.635578
	Poaceae	0.259913
	Ecdeiocoleaceae	0.133612
	Joinvilleaceae	0.0960457
	Flagellariaceae	0.136529
	Restionaceae	0.0536483
	Centrolepidaceae	0.167149
	Anarthriaceae	0.1708
	Xyridaceae	0.0523634
	Eriocaulaceae	0.0765327
	Mayacaceae	0.0610306
	Juncaceae	0.107431
	Cyperaceae	0.206632
	Thurniaceae	0.0844141
	Rapateaceae	0.0497424
	Bromeliaceae	0.0497424
	Typhaceae	0.129535
ndhI			-3905.5	-3827.96	203	403	155.075	200	0.991949
	Poaceae	0.127452
	Flagellariaceae	0.101094
	Restionaceae	0.257275
	Centrolepidaceae	0.138569
	Anarthriaceae	0.39026
	Xyridaceae	0.0987797
	Eriocaulaceae	0.0987797
	Mayacaceae	0.0248227
	Juncaceae	0.74535
	Rapateaceae	0.0248227
	Bromeliaceae	0.039998
	Typhaceae	0.039998
ndhJ			-4563.94	-4490.91	203	403	146.071	200	0.99842
	Poaceae	0.197354
	Ecdeiocoleaceae	0.241108
	Joinvilleaceae	0.0834143
	Flagellariaceae	0.190058
	Restionaceae	0.094451
	Centrolepidaceae	0.104099
	Anarthriaceae	0.0429822
	Xyridaceae	0.0429822
	Eriocaulaceae	0.0665667
	Mayacaceae	0.0665667
	Juncaceae	0.231686
	Cyperaceae	0.168585
	Thurniaceae	0.105504
	Rapateaceae	0.19124
	Bromeliaceae	0.0654773
ndhK			-5724.35	-5632.63	203	403	183.442	200	0.793423
	Poaceae	0.100983
	Joinvilleaceae	0.100983
	Flagellariaceae	0.0797987
	Restionaceae	0.104513
	Centrolepidaceae	0.325231
	Xyridaceae	0.243362
	Eriocaulaceae	0.0903189
	Mayacaceae	0.040358
	Juncaceae	0.133312
	Thurniaceae	0.233548
	Rapateaceae	0.031753
	Bromeliaceae	0.0900984
	Typhaceae	0.110733
rps3			-6659.3	-6520.71	199	395	277.192	196	0.000119405
	Poaceae	0.431162
	Joinvilleaceae	0.555749
	Flagellariaceae	0.539617
	Restionaceae	0.195326
	Centrolepidaceae	0.0925555
	Anarthriaceae	0.378611
	Xyridaceae	0.189518
	Eriocaulaceae	0.0819956
	Mayacaceae	0.0952841
	Juncaceae	0.400857
	Cyperaceae	0.0990184
	Thurniaceae	0.366704
	Rapateaceae	0.084825
	Bromeliaceae	0.0887651
	Typhaceae	0.0740647
rps15			-2543.66	-2481.78	203	403	123.762	200	0.999995
	Ecdeiocoleaceae	0.358008
	Flagellariaceae	0.358008
	Restionaceae	0.058525
	Centrolepidaceae	0.404495
	Anarthriaceae	0.550977
	Xyridaceae	0.831893
	Eriocaulaceae	0.396095
	Mayacaceae	0.396095
	Juncaceae	0.334831
	Rapateaceae	0.784286
	Typhaceae	0.0889294
rps18			-3121.22	-3024.85	177	351	192.731	174	0.157303
	Poaceae	0.565239
	Ecdeiocoleaceae	0.335736
	Flagellariaceae	0.0779525
	Restionaceae	0.271657
	Centrolepidaceae	0.0162806
	Anarthriaceae	0.0162806
	Xyridaceae	0.484064
	Eriocaulaceae	0.155343
	Mayacaceae	0.354615
	Cyperaceae	0.455345
	Thurniaceae	0.657383
	Rapateaceae	0.498599
	Typhaceae	1.31116
rps19			-1579.01	-1507.43	205	407	143.175	202	0.999397
	Poaceae	0.53336
	Ecdeiocoleaceae	0.172243
	Joinvilleaceae	0.787618
	Restionaceae	0.183581
	Centrolepidaceae	0.0969331
	Xyridaceae	0.6783
	Mayacaceae	0.142433
	Thurniaceae	0.110702
rpoA			-9910.19	-9776.88	201	399	266.622	198	0.000822608
	Poaceae	0.44319
	Ecdeiocoleaceae	0.471346
	Joinvilleaceae	0.384291
	Flagellariaceae	0.186656
	Restionaceae	1.25079
	Centrolepidaceae	0.0725585
	Anarthriaceae	1.27531
	Xyridaceae	0.179317
	Eriocaulaceae	0.160774
	Mayacaceae	0.0593136
	Juncaceae	0.484864
	Cyperaceae	0.129286
	Thurniaceae	0.255075
	Typhaceae	0.120894
rpoC1			-23654.5	-23336.3	209	415	636.369	206	0
	Poaceae	0.28574
	Ecdeiocoleaceae	0.172574
	Joinvilleaceae	0.125322
	Flagellariaceae	0.216569
	Restionaceae	0.26191
	Centrolepidaceae	0.15982
	Anarthriaceae	0.416766
	Xyridaceae	0.205622
	Eriocaulaceae	0.134546
	Mayacaceae	0.0732554
	Juncaceae	0.323789
	Cyperaceae	0.148939
	Thurniaceae	0.172581
	Rapateaceae	0.172581
	Bromeliaceae	0.207965
	Typhaceae	0.0473363
rpoC2			-19627	-19485.5	209	415	283.115	206	0.000291376
	Poaceae	0.48166
	Ecdeiocoleaceae	0.270032
	Joinvilleaceae	0.15151
	Flagellariaceae	0.416668
	Restionaceae	0.461493
	Centrolepidaceae	0.383039
	Anarthriaceae	0.423512
	Xyridaceae	0.310607
	Eriocaulaceae	0.211172
	Mayacaceae	0.208131
	Juncaceae	0.635961
	Cyperaceae	0.338964
	Thurniaceae	0.352633
	Rapateaceae	0.240215
	Bromeliaceae	0.218389
	Typhaceae	0.323429
ycf1			-18780.4	-18657.4	93	183	246.154	90	2.22045e-16
	Eriocaulaceae	0.210144
	Mayacaceae	0.280876
	Cyperaceae	1.47756
	Thurniaceae	0.794742
	Rapateaceae	0.411281
	Bromeliaceae	0.411281
	Typhaceae	0.275502
ycf2			-20860.4	-20752.4	89	175	216.079	86	3.5616e-13
	Flagellariaceae	1.90531
	Anarthriaceae	0.944536
	Eriocaulaceae	0.51454
	Mayacaceae	0.520794
	Cyperaceae	1.83357
	Rapateaceae	0.503986
	Bromeliaceae	0.442201
	Typhaceae	0.267627
Note：Only families with dN or dS greater than or equal to 0.001 were displayed. The family in red is that genes are lost in some species. A P-value equal to zero means that the value is infinitesimally close to zero.

## Sheet: Table S8
Table S8. Collection information, sequencing information of plastid data for all taxa sampled used in phylogenetic tree.
Family	Genus	Species	Voucher	GenBank number
Ingruop
Anarthriaceae	Anarthria	Anarthria humilis	WHKG005	OK539701
	Lyginia	Lyginia imberbis	WHKG006	OL689160
Bromeliaceae	Ananas	Ananas comosus	-	NC_02622
	Cryptanthus	Cryptanthus acaulis	WH1914	OK539706
	Guzmania	Guzmania conifera	WH1913	OK539726
	Neoregelia	Neoregelia sp.	WH1915	OK539737
	Ochagavia	Ochagavia carnea	-	NC_045386
	Ochagavia	Ochagavia elegans	-	NC_045385
	Tillandsia	Tillandsia usneoides	-	KY293680
	Vriesea	Vriesea x poelmanii	WH1912	OK539749
	Puya	Puya mirabilis	-	NC_045380
Cyperaceae	Bolboschoenus	Bolboschoenus planiculmis	14CS9287	OK539702
	Carex	Carex siderostica	-	NC_027250
	Carex	Carex neurocarpa	-	KU238086
	Carex	Carex sp.	SCSB-B-000526	OK539704
	Carex	Carex gibba	SCU-08150	OK539703
	Cyperus	Cyperus simaoensis	WSLJS872	OK539710
	Cyperus	Cyperus difformis	YNS0782	OK539707
	Cyperus	Cyperus glomeratus	TianXH504	OK539708
	Cyperus	Cyperus michelianus	TianXH574	OK539709
	Cyperus	Cyperus rotundus	-	NC_050170
	Cyperus	Cyperus sp.	YangQE3368	OK539711
	Cyperus	Cyperus aromaticus	-	NC_051510
	Eleocharis	Eleocharis dulcis	-	NC_047447
	Eleocharis	Eleocharis cellulosa	-	NC_047448
	Gahnia	Gahnia tristis	TanCM1845	OK539723
	Hypolytrum	Hypolytrum nemorum	-	NC_036036
	Isolepis	Isolepis setacea	11CS3345	OK539727
	Pycreus	Pycreus flavidus	MJ-791	OK539740
	Scleria	Scleria parvula	Lilan879	OK539742
Centrolepidaceae	Centrolepis	Centrolepis aristata	WHKG008	OK539705
	Centrolepis	Centrolepis cambodiana	WHKG009	OL689164
Ecdeiocoleaceae	Ecdeiocolea	Ecdeiocolea monostachya	WHKG003	OL689163
	Georgeantha	Georgeantha hexandra	WHKG004	OL689162
Eriocaulaceae	Paepalanthus	Paepalanthus alpinus	19CS18767	OK539738
	Eriocaulon	Eriocaulon alpestre	08CS340	OK539714
	Eriocaulon	Eriocaulon australe	SC0114	OK539715
	Eriocaulon	Eriocaulon brownianum	YNS0439	OK539716
	Eriocaulon	Eriocaulon sp.	TanCM1256	OK539720
	Eriocaulon	Eriocaulon buergerianum	-	NC_042211
	Eriocaulon	Eriocaulon cinereum	08CS973	OK539717
	Eriocaulon	Eriocaulon decemflorum	-	NC_044895
	Eriocaulon	Eriocaulon henryanum	15PX110	OK539718
	Eriocaulon	Eriocaulon schochianum	12CS4676	OK539719
Flagellariaceae	Flagellaria	Flagellaria indica 1	Y2590	OK539721
	Flagellaria	Flagellaria indica 2	WHHSD001	OK539722
Joinvilleaceae	Joinvillea	Joinvillea ascendens	-	NC_031427
	Joinvillea	Joinvillea sp.	Yi14364	OK539728
	Joinvillea	Joinvillea plicata	WHKG001	OL689161
Juncaceae	Juncus	Juncus alatus	LuoY260	OK539729
	Juncus	Juncus bufonius	WH1904	OK539730
	Juncus	Juncus compressus	WH1902	OK539731
	Juncus	Juncus gracilicaulis	WH-2012-0584	OK539732
	Juncus	Juncus grisebachii	SunH-07ZX-3139	OK539733
	Juncus	Juncus himalensis	LiJ720	OK539734
	Juncus	Juncus tenuis	LuoY094	OK539735
Mayacaceae	Mayaca	Mayaca fluviatilis 1	WHKG010	OL689156
	Mayaca	Mayaca fluviatilis 2	F553	OL689157
	Mayaca	Mayaca fluviatilis 3	WH202101	OL689158
Poaceae	Aeluropus	Aeluropus lagopoides	-	MK622397
	Anomochloa	Anomochloa marantoidea	-	NC_014062
	Echinochloa	Echinochloa colona	-	NC_032383
	Guaduella	Guaduella oblonga	WHKG016	OK539725
	Guaduella	Guaduella macrostachys	WHKG015	OK539724
	Leptaspis	Leptaspis banksii	-	NC_033863
	Leptaspis	Leptaspis zeylanica	-	NC_033864
	Leptaspis	Leptaspis urceolata		OK539736
	Oryza	Oryza sativa	-	NC_031333
	Pharus	Pharus lappulaceus	-	NC_023245
	Pharus	Pharus latifolius	-	NC_021372
	Puelia	Puelia olyriformis 1	-	NC_023449
	Puelia	Puelia olyriformis 2	WHKG017	OK539739
	Raddia	Raddia brasiliensis	-	KJ870998
	Saccharum	Saccharum officinarum		NC_035224
	Setaria	Setaria viridis	-	NC_028075
	Sorghum	Sorghum bicolor	-	NC_008602
	Streptochaeta	Streptochaeta spicata	-	NC_033862
	Zea	Zea mays	-	NC_001666
Restionaceae	Dapsilanthus	Dapsilanthus disjunctus 1	14CS8760	OK539712
	Dapsilanthus	Dapsilanthus disjunctus 2	WHCY002-1	OK539713
Rapateaceae	Maschalocephalus	Maschalocephalus dinklagei	WHKG014	OL689159
	Rapatea	Rapatea paludosa	14CS8822	OK539741
Typhaceae	Sparganium	Sparganium confertum	WH-2013-079	OK539743
	Sparganium	Sparganium stoloniferum	-	NC_044634
	Sparganium	Sparganium subglobosum	Liuetal568	OK539744
	Typha	Typha angustifolia	-	NC_050678
	Typha	Typha sp.	11CS3675	OK539748
	Typha	Typha latifolia	-	NC_013823
	Typha	Typha lugdunensis	ZhangDY408	OK539745
	Typha	Typha minima	08CS408	OK539746
	Typha	Typha przewalskii	Liuetal571	OK539747
Thurniaceae	Prionium	Prionium serratum	WHKG011	OL689155
	Thurnia	Thurnia sphaerocephala	WHKG012	OL689154
Xyridaceae	Xyris	Xyris indica 1	14CS8759	OK539754
	Xyris	Xyris indica 2	WHAM001	OK539750
	Xyris	Xyris indica 3	WHCY001-2	OK539751
	Xyris	Xyris capensis	WHKG013	OK539752
	Xyris	Xyris capensis var. schoenoides	GLGS30927	OK539753
	Xyris	Xyris pauciflora	14CS8914	OK539755
Outgroup
	Hanguana	Hanguana malayana	-	NC_029962
	Heliconia	Heliconia collinsiana	-	NC_020362
	Musa	Musa balbisiana	-	NC_028439
	Philydrum	Philydrum lanuginosum	-	NC_039424
	Pontederia	Pontederia cordata	-	NC_044968
	Zingiber	Zingiber spectabile	-	NC_020363
	Anigozanthos	Anigozanthos flavidus	-	NC_040160
Note：This table was modified from the Supplementary Table 1 of our previous study (Wu et al., 2022) .
Reference：
Wu H, Yang JB, Liu JX, Li DZ,Ma PF. Organelle Phylogenomics and Extensive Conflicting Phylogenetic Signals in the Monocot Order Poales. Front Plant Sci. 2022; 12:824672.
